# Supplementary material for: Female behavior drives the formation of distinct social structures in C57BL/6J versus wild-derived outbred mice in field enclosures
Source: BMC Biol. 2024 Feb 14;22:35. doi: 10.1186/s12915-024-01809-0 (PMC10865716; doi:10.1186/s12915-024-01809-0)
Supplement: Supplementary file 5 — Additional file 5: Table S1. Statistical outputs. Full statistical outputs for all analyses and figures. [file 12915_2024_1809_MOESM5_ESM.xlsx]

## Sheet: 2B
LMM of proportion male-sourced RFID reads from zone’s rank 1 male (arcsine square root transformed) with main effects of genotype and trial day with (1|name) as a random effect.
lmer(asin(sqrt(mus_prop_totalzone_reads)) ~ strain*log(noon_day) + (1|name), data = df)
	Estimate	Std. Error	df	t value	Pr(>|t|)
(Intercept)	1.18536	0.0354792	135.201	33.4101	3.3822e-67
strainNYOB	0.123362	0.0543833	125.292	2.26837	0.0250178
log(noon_day)	0.123206	0.0153989	511.912	8.00097	8.31287e-15
strainNYOB:log(noon_day)	-0.0670498	0.0229127	500.178	-2.92632	0.00358597

## Sheet: 2C
LMM of male-male dyadic social bout durations (log transformed) with main effects of genotype and trial day (log transformed) with (1|trial) as a random effect.
lmer(log(duration_s/60) ~ strain*log(day) + (1|trial), data=df2)
	Estimate	Std. Error	df	t value	Pr(>|t|)
(Intercept)	-0.088922	0.244515	5.3573	-0.363668	0.73002
strainOutbred	0.0756518	0.394884	6.68095	0.19158	0.853763
log(day)	-0.834092	0.0634394	2115.78	-13.1479	5.18746e-38
strainOutbred:log(day)	-0.432403	0.156323	2115.99	-2.76609	0.00572259
Linear model of the trial time (minutes, log transformed) at which >50% of all male-male dyadic social duration time had elapsed with main effect of strain.
lm(log(trial_time_min)~as.factor(strain), df3)
	Estimate	Std. Error	t value	Pr(>|t|)
(Intercept)	6.02574	0.403138	14.9471	2.42615e-05
as.factor(strain)Outbred	-2.16859	0.615804	-3.52156	0.0168909

## Sheet: 2D
Ameijeiras-Alonso et al. (2019) excess mass test for unimodality / multimodality in distributions of Priority Access Scores on trial day 10 by sex.
Test Results
	Excess Mass	P-value
C57 Male	0.1959	2.2e-16
Outbred Male	0.17909	0.016

## Sheet: 2E
LMM of overall win rates of territorial males at home and away
lmer(win_rate~type+(1|name)
	Estimate	Std. Error	df	t value	Pr(>|t|)
(Intercept)	0.175273	0.0402773	60.7163	4.35166	5.26399e-05
typehome	0.64208	0.052657	31	12.1936	2.30336e-13

## Sheet: 2F
LMM of cumulative time spent with females with main effects of genotype, PAS status, and trial day (log transformed) with (1|trial) as a random effect.
lmer(csum_oppsex_min ~ strain*status*log(day) + (1|trial), data=df1)
	Estimate	Std. Error	df	t value	Pr(>|t|)
(Intercept)	-96.8799	75.6127	18.3157	-1.28127	0.216086
strainNYOB	104.645	115.743	18.4711	0.904115	0.377576
statusLow	169.113	98.5043	662.018	1.71681	0.0864818
log(day)	420.597	33.6055	661.013	12.5157	2.0989e-32
strainNYOB:statusLow	-164.433	154.433	662.173	-1.06475	0.287377
strainNYOB:log(day)	-183.947	51.6139	661.018	-3.56391	0.000391682
statusLow:log(day)	-369.153	59.5385	661.13	-6.20025	9.92889e-10
strainNYOB:statusLow:log(day)	146.474	93.1814	661.103	1.57192	0.116446

## Sheet: 3B
LMM of unique zones visited per day predicted by genotype, sex, and day of the trial with (1|trial) and (log(Day)|mouse) as random effects
lmer(unique_zones_visited ~ strain*sex*log(noon_day) + (1|trial) + (1+log(noon_day)|name), data = df)
	Estimate	Std. Error	df	t value	Pr(>|t|)
(Intercept)	1.55635	0.264035	6.82356	5.89449	0.000662723
strainNYOB	0.471014	0.403227	6.8174	1.16811	0.281984
sexM	0.21909	0.176585	127.216	1.24071	0.216997
log(noon_day)	1.44698	0.108686	133.187	13.3134	3.05265e-26
strainNYOB:sexM	-0.503715	0.271336	127.569	-1.85642	0.0657003
strainNYOB:log(noon_day)	-1.49697	0.166262	133.236	-9.00371	1.96977e-15
sexM:log(noon_day)	-1.47875	0.153396	133.323	-9.64012	5.19673e-17
strainNYOB:sexM:log(noon_day)	1.47129	0.236195	133.438	6.22916	5.69556e-09
LMM of unique zones visited per day predicted by status as C57 female and log(day) of the trial with (1|trial) and (log(Day)|mouse) as random effects
lmer(unique_zones_visited ~ c57F*log(noon_day) + (1|trial) + (log(noon_day)|name), data = df)
	Estimate	Std. Error	df	t value	Pr(>|t|)
(Intercept)	1.82856	0.180459	7.50011	10.1328	1.21793e-05
c57F	-0.235974	0.165907	146.781	-1.42233	0.157052
log(noon_day)	-0.0447401	0.0685946	135.522	-0.65224	0.515351
c57F:log(noon_day)	1.49174	0.127835	135.312	11.6693	3.33044e-22
Contrast estimates of models of daily unique zones visited predicted by sex and strain.
lmer(unique_zones_visited ~ strain*sex + (1|trial), data = subset(df, noon_day == ...))
Day	contrast	estimate	SE	df	t.ratio	p.value
1	C57 F - NYOB F	-0.05	0.22247	13.0685	-0.22475	0.995792
1	C57 F - C57 M	0.325	0.181627	130	1.78938	0.283097
1	C57 F - NYOB M	0.298254	0.22422	13.4461	1.33018	0.560673
2	C57 F - NYOB F	-0.460726	0.531341	6.04329	-0.867101	0.821561
2	C57 F - C57 M	-0.0523929	0.210829	128.013	-0.248509	0.994585
2	C57 F - NYOB M	-0.0518217	0.533451	6.13799	-0.0971443	0.999634
3	C57 F - NYOB F	0.789201	0.781624	5.83869	1.00969	0.750549
3	C57 F - C57 M	0.670238	0.277213	127.011	2.41777	0.0788599
3	C57 F - NYOB M	0.711304	0.782957	5.87779	0.908485	0.801669
4	C57 F - NYOB F	2.03903	0.565276	6.95324	3.60714	0.0345216
4	C57 F - C57 M	2.09259	0.286472	127.024	7.3047	1.62285e-10
4	C57 F - NYOB M	2.32093	0.567238	7.04556	4.09163	0.018552
5	C57 F - NYOB F	2.64374	0.611717	6.6203	4.32183	0.0159286
5	C57 F - C57 M	2.89744	0.290597	126	9.97063	8.69305e-14
5	C57 F - NYOB M	3.06273	0.613562	6.69725	4.99171	0.00743767
6	C57 F - NYOB F	2.13284	0.444721	8.25931	4.7959	0.00549324
6	C57 F - C57 M	2.48718	0.275427	126.001	9.03027	9.05942e-14
6	C57 F - NYOB M	2.62673	0.44699	8.41528	5.87649	0.00139537
7	C57 F - NYOB F	2.82106	0.583581	6.41968	4.83406	0.00975483
7	C57 F - C57 M	3	0.262532	126	11.4272	0
7	C57 F - NYOB M	3.07213	0.58516	6.48696	5.25007	0.00620226
8	C57 F - NYOB F	2.92042	0.59437	6.48967	4.91348	0.00874356
8	C57 F - C57 M	3.12821	0.27278	126	11.4679	0
8	C57 F - NYOB M	3.17117	0.596044	6.56032	5.32036	0.00560109
9	C57 F - NYOB F	2.88183	0.643646	6.72837	4.47736	0.0129205
9	C57 F - C57 M	3.07692	0.313871	126	9.80315	0
9	C57 F - NYOB M	3.27509	0.645691	6.81055	5.07222	0.00653558
10	C57 F - NYOB F	1.98392	0.564263	7.11196	3.51594	0.0376104
10	C57 F - C57 M	2.39767	0.299074	124.032	8.01697	4.17633e-12
10	C57 F - NYOB M	2.2805	0.568774	7.32546	4.00951	0.0191688

## Sheet: 3C
LMM of the cumulative unique zones visited by the end of the trial predicted by strain and sex with (1|trial) as a random effect.
lmer(csum_novel_zones ~ strain*sex + (1|trial), data = subset(df, noon_day == 10))
	Estimate	Std. Error	df	t value	Pr(>|t|)
(Intercept)	6.27107	0.425675	7.60833	14.7321	7.24568e-07
strainNYOB	-2.16562	0.648892	7.54956	-3.33742	0.0111641
sexM	-1.97234	0.36144	125.112	-5.45691	2.49291e-07
strainNYOB:sexM	1.33532	0.554218	125.116	2.40938	0.0174361
Generalized mixed effects model of whether or not an individual mouse visited every available resource zone over the course of the trial with (1|trial) as a random effect.
glmer(every_zone ~ strain_sex + (1|trial), data = subset(df2, noon_day == 10), family ="binomial")
Estimate	Std. Error	z value	Pr(>|z|)
(Intercept)	-0.572636	0.846711	-0.676307	0.498846
strain_sexC57-M	-2.82986	0.843676	-3.35421	0.000795926
strain_sexNYOB-F	-3.27566	1.61199	-2.03205	0.0421484
strain_sexNYOB-M	-3.22588	1.61132	-2.002	0.0452843

## Sheet: 3D
LMM of Day 2 - 10 female cagemate preference (% time obsered - % time expected) predicted by genotype with random effects of (1|focal) and (1|trial)
lmer(delta~focal_strain_sex+(1|focal)+(1|trial), data=filter(df3, day %in% 2:10))
	Estimate	Std. Error	df	t value	Pr(>|t|)
(Intercept)	7.95005	7.3868	4.92463	1.07625	0.33169
genotypeNYOB-F	53.9286	11.3093	4.97127	4.76851	0.00509725
Outbred female intercept comparison to null
lmer(delta~nyob_first+(1|focal)+(1|trial), data=filter(df3, day %in% 2:10))
	Estimate	Std. Error	df	t value	Pr(>|t|)
(Intercept)	61.8787	8.56363	5.00639	7.22575	0.000787613
genotypeC57-F	-53.9286	11.3093	4.97127	-4.76851	0.00509725

## Sheet: 4B
LMM of proportion of total observation time spent alone (arcsin square root transformed) with main effects of genotype, sex, and trial day with (1|trial) as a random effect.
lmer(asin(sqrt(alone_s/sum_s)) ~ strain*sex*log(day) + (1|trial), data = df)
	Estimate	Std. Error	df	t value	Pr(>|t|)
(Intercept)	0.465022	0.0403584	29.3953	11.5223	2.01294e-12
strainNYOB	0.191068	0.0613733	28.8838	3.11321	0.00414887
sexM	0.245329	0.0455325	1339.13	5.388	8.40858e-08
log(day)	0.12866	0.0194707	1339.01	6.60788	5.61202e-11
strainNYOB:sexM	0.0820808	0.0697912	1339.1	1.17609	0.239768
strainNYOB:log(day)	0.0744859	0.0296174	1339.04	2.51494	0.0120216
sexM:log(day)	0.0621393	0.0274063	1339.06	2.26733	0.0235287
strainNYOB:sexM:log(day)	-0.128181	0.0420645	1339.03	-3.04723	0.00235477

## Sheet: 4C
LMM of proportion of total observation time spent in same-sex associations (arcsin square root transformed) with main effects of genotype, sex, and trial day with (1|trial) as a random effect.
lmer(asin(sqrt(samesex_s/sum_s)) ~ strain*sex*log(day) + (1|trial), data = df)
	Estimate	Std. Error	df	t value	Pr(>|t|)
(Intercept)	0.634768	0.0330022	29.0565	19.2341	4.49341e-18
strainNYOB	-0.0545577	0.0501878	28.5536	-1.08707	0.286097
sexM	-0.0431996	0.0371283	1339.15	-1.16352	0.244824
log(day)	-0.122814	0.0158769	1339.03	-7.73538	2.01647e-14
strainNYOB:sexM	-0.182273	0.0569094	1339.12	-3.20286	0.0013927
strainNYOB:log(day)	-0.0456095	0.0241507	1339.06	-1.88854	0.0591695
sexM:log(day)	-0.145772	0.0223478	1339.08	-6.52287	9.75315e-11
strainNYOB:sexM:log(day)	0.141171	0.0343004	1339.05	4.11572	4.09551e-05

[truncated: 16 more sheets: 4F, 4G, 4H, S2B, S2C, S2E, S2F, S3C, S3D, S3E, S3F, S3G, S4A, S4B, S4C, S4D]
